# Supplementary material for: Bevacizumab specifically decreases elevated levels of circulating KIT+CD11b+ cells and IL-10 in metastatic breast cancer patients
Source: Oncotarget. 2016 Jan 31;7(10):11137–50. doi: 10.18632/oncotarget.7097 (PMC4905463; doi:10.18632/oncotarget.7097)
Supplement: Supplementary file 2 [file oncotarget-07-11137-s002.xlsx]

## Sheet: GENE_LIST_SIGNIF
padj	Fold_Change	Gene_ID	Associated_Gene_Name	Gene_biotype	Description
3.98e-12	24.2893	ENSG00000136634	IL10	protein_coding	interleukin 10 [Source:HGNC Symbol;Acc:5962]
3.3e-09	21.176	ENSG00000087116	ADAMTS2	protein_coding	ADAM metallopeptidase with thrombospondin type 1 motif, 2 [Source:HGNC Symbol;Acc:218]
1.14e-06	13.0329	ENSG00000144476	ACKR3	protein_coding	atypical chemokine receptor 3 [Source:HGNC Symbol;Acc:23692]
1.38e-05	11.355	ENSG00000115414	FN1	protein_coding	fibronectin 1 [Source:HGNC Symbol;Acc:3778]
4.6e-06	9.98915	ENSG00000164105	SAP30	protein_coding	Sin3A-associated protein, 30kDa [Source:HGNC Symbol;Acc:10532]
8.73e-05	9.87143	ENSG00000115009	CCL20	protein_coding	chemokine (C-C motif) ligand 20 [Source:HGNC Symbol;Acc:10619]
0.000125724	9.15433	ENSG00000168874	ATOH8	protein_coding	atonal homolog 8 (Drosophila) [Source:HGNC Symbol;Acc:24126]
0.000126067	8.75587	ENSG00000102837	OLFM4	protein_coding	olfactomedin 4 [Source:HGNC Symbol;Acc:17190]
2.29e-05	8.24362	ENSG00000124145	SDC4	protein_coding	syndecan 4 [Source:HGNC Symbol;Acc:10661]
0.000748179	8.21753	ENSG00000235033	RP11-61I13.3	antisense
0.000773646	8.09609	ENSG00000152463	OLAH	protein_coding	oleoyl-ACP hydrolase [Source:HGNC Symbol;Acc:25625]
0.000483906	7.83473	ENSG00000167680	SEMA6B	protein_coding	sema domain, transmembrane domain (TM), and cytoplasmic domain, (semaphorin) 6B [Source:HGNC Symbol;Acc:10739]
0.000400565	7.82965	ENSG00000212579	SNORA40	snoRNA	Small nucleolar RNA SNORA40 [Source:RFAM;Acc:RF00561]
0.000539408	7.14596	ENSG00000179593	ALOX15B	protein_coding	arachidonate 15-lipoxygenase, type B [Source:HGNC Symbol;Acc:434]
0.000854192	6.97115	ENSG00000109906	ZBTB16	protein_coding	zinc finger and BTB domain containing 16 [Source:HGNC Symbol;Acc:12930]
0.00181565	6.82589	ENSG00000196935	SRGAP1	protein_coding	SLIT-ROBO Rho GTPase activating protein 1 [Source:HGNC Symbol;Acc:17382]
0.000257447	6.80283	ENSG00000242048	RP13-452N2.1	processed_transcript
0.00252535	6.4557	ENSG00000173391	OLR1	protein_coding	oxidized low density lipoprotein (lectin-like) receptor 1 [Source:HGNC Symbol;Acc:8133]
0.00267729	6.44703	ENSG00000255801	RP11-561P12.5	lincRNA
0.00162397	6.42129	ENSG00000008056	SYN1	protein_coding	synapsin I [Source:HGNC Symbol;Acc:11494]
0.00205056	6.31343	ENSG00000259883	CTD-2382E5.4	antisense
0.00659246	6.11652	ENSG00000012223	LTF	protein_coding	lactotransferrin [Source:HGNC Symbol;Acc:6720]
1.32e-05	6.10229	ENSG00000119138	KLF9	protein_coding	Kruppel-like factor 9 [Source:HGNC Symbol;Acc:1123]
6.67e-05	5.91552	ENSG00000186354	C9orf47	protein_coding	chromosome 9 open reading frame 47 [Source:HGNC Symbol;Acc:23669]
0.000483906	5.86125	ENSG00000229989	MIR181A1HG	lincRNA	MIR181A1 host gene (non-protein coding) [Source:HGNC Symbol;Acc:48659]
0.00455131	5.77707	ENSG00000078053	AMPH	protein_coding	amphiphysin [Source:HGNC Symbol;Acc:471]
0.00880161	5.7416	ENSG00000259345	RP11-624L4.1	antisense
0.00889035	5.68657	ENSG00000133063	CHIT1	protein_coding	chitinase 1 (chitotriosidase) [Source:HGNC Symbol;Acc:1936]
0.0108675	5.6258	ENSG00000214894	LINC00243	processed_transcript	long intergenic non-protein coding RNA 243 [Source:HGNC Symbol;Acc:30956]
0.0104105	5.53757	ENSG00000166033	HTRA1	protein_coding	HtrA serine peptidase 1 [Source:HGNC Symbol;Acc:9476]
0.00159673	5.35311	ENSG00000196781	TLE1	protein_coding	transducin-like enhancer of split 1 (E(sp1) homolog, Drosophila) [Source:HGNC Symbol;Acc:11837]
0.00522014	5.26693	ENSG00000248318	RP11-713M15.1	antisense
0.00880161	5.20574	ENSG00000140545	MFGE8	protein_coding	milk fat globule-EGF factor 8 protein [Source:HGNC Symbol;Acc:7036]
0.0090046	5.20462	ENSG00000106366	SERPINE1	protein_coding	serpin peptidase inhibitor, clade E (nexin, plasminogen activator inhibitor type 1), member 1 [Source:HGNC Symbol;Acc:8583]
1.96e-05	5.11839	ENSG00000180509	KCNE1	protein_coding	potassium voltage-gated channel, Isk-related family, member 1 [Source:HGNC Symbol;Acc:6240]
0.0146148	5.11545	ENSG00000214650	RP11-83B20.1	lincRNA
0.019271	5.08751	ENSG00000197561	ELANE	protein_coding	elastase, neutrophil expressed [Source:HGNC Symbol;Acc:3309]
0.022712	4.99434	ENSG00000137801	THBS1	protein_coding	thrombospondin 1 [Source:HGNC Symbol;Acc:11785]
0.0247604	4.96925	ENSG00000138135	CH25H	protein_coding	cholesterol 25-hydroxylase [Source:HGNC Symbol;Acc:1907]
0.024388	4.96799	ENSG00000118113	MMP8	protein_coding	matrix metallopeptidase 8 (neutrophil collagenase) [Source:HGNC Symbol;Acc:7175]
0.0187431	4.95365	ENSG00000254864	CTD-2516F10.4	antisense
0.0267506	4.89383	ENSG00000258376	RP4-647C14.2	antisense
0.00642063	4.87149	ENSG00000254177	RP11-1149M10.1	lincRNA
3.98e-06	4.86978	ENSG00000169155	ZBTB43	protein_coding	zinc finger and BTB domain containing 43 [Source:HGNC Symbol;Acc:17908]
0.00813461	4.78622	ENSG00000106070	GRB10	protein_coding	growth factor receptor-bound protein 10 [Source:HGNC Symbol;Acc:4564]
0.0114124	4.73625	ENSG00000115604	IL18R1	protein_coding	interleukin 18 receptor 1 [Source:HGNC Symbol;Acc:5988]
0.00187805	4.73387	ENSG00000168209	DDIT4	protein_coding	DNA-damage-inducible transcript 4 [Source:HGNC Symbol;Acc:24944]
0.0345483	4.67289	ENSG00000223946	RP11-533O20.2	lincRNA
0.034582	4.62614	ENSG00000269956	MKNK1-AS1	antisense	MKNK1 antisense RNA 1 [Source:HGNC Symbol;Acc:44129]
0.00195805	4.53688	ENSG00000164104	HMGB2	protein_coding	high mobility group box 2 [Source:HGNC Symbol;Acc:5000]
0.00876617	4.51229	ENSG00000241732	RP11-38P22.2	lincRNA
0.0102744	4.49479	ENSG00000248905	FMN1	protein_coding	formin 1 [Source:HGNC Symbol;Acc:3768]
0.015483	4.48366	ENSG00000243243	AC073130.3	antisense
0.0414875	4.48233	ENSG00000189221	MAOA	protein_coding	monoamine oxidase A [Source:HGNC Symbol;Acc:6833]
0.00896928	4.39934	ENSG00000117479	SLC19A2	protein_coding	solute carrier family 19 (thiamine transporter), member 2 [Source:HGNC Symbol;Acc:10938]
0.0345483	4.39799	ENSG00000106089	STX1A	protein_coding	syntaxin 1A (brain) [Source:HGNC Symbol;Acc:11433]
0.0115743	4.38844	ENSG00000151929	BAG3	protein_coding	BCL2-associated athanogene 3 [Source:HGNC Symbol;Acc:939]
0.0483799	4.3719	ENSG00000124882	EREG	protein_coding	epiregulin [Source:HGNC Symbol;Acc:3443]
0.0108501	4.37022	ENSG00000239300	RP11-400L8.2	antisense
0.0326513	4.3502	ENSG00000231201	AF127577.11	antisense
0.00889035	4.28546	ENSG00000175592	FOSL1	protein_coding	FOS-like antigen 1 [Source:HGNC Symbol;Acc:13718]
0.00493588	4.26892	ENSG00000151014	CCRN4L	protein_coding	CCR4 carbon catabolite repression 4-like (S. cerevisiae) [Source:HGNC Symbol;Acc:14254]
0.0338108	4.21285	ENSG00000129277	CCL4	protein_coding	chemokine (C-C motif) ligand 4 [Source:HGNC Symbol;Acc:10630]
0.0348318	4.18431	ENSG00000162772	ATF3	protein_coding	activating transcription factor 3 [Source:HGNC Symbol;Acc:785]
0.015483	4.16195	ENSG00000120254	MTHFD1L	protein_coding	methylenetetrahydrofolate dehydrogenase (NADP+ dependent) 1-like [Source:HGNC Symbol;Acc:21055]
0.0178924	4.15582	ENSG00000243637	AC019221.4	processed_transcript
0.000423727	4.13144	ENSG00000204103	MAFB	protein_coding	v-maf avian musculoaponeurotic fibrosarcoma oncogene homolog B [Source:HGNC Symbol;Acc:6408]
0.00252535	4.10577	ENSG00000147872	PLIN2	protein_coding	perilipin 2 [Source:HGNC Symbol;Acc:248]
0.000306985	4.09713	ENSG00000183696	UPP1	protein_coding	uridine phosphorylase 1 [Source:HGNC Symbol;Acc:12576]
0.0345483	4.07709	ENSG00000182118	FAM89A	protein_coding	family with sequence similarity 89, member A [Source:HGNC Symbol;Acc:25057]
0.0483799	4.01267	ENSG00000169902	TPST1	protein_coding	tyrosylprotein sulfotransferase 1 [Source:HGNC Symbol;Acc:12020]
0.0411256	3.99446	ENSG00000169860	P2RY1	protein_coding	purinergic receptor P2Y, G-protein coupled, 1 [Source:HGNC Symbol;Acc:8539]
0.0144453	3.94247	ENSG00000169439	SDC2	protein_coding	syndecan 2 [Source:HGNC Symbol;Acc:10659]
0.0115743	3.90995	ENSG00000270103	RNU11	lincRNA	RNA, U11 small nuclear [Source:HGNC Symbol;Acc:10108]
0.0493194	3.90144	ENSG00000233912	AC026202.3	antisense
0.00187805	3.89984	ENSG00000122644	ARL4A	protein_coding	ADP-ribosylation factor-like 4A [Source:HGNC Symbol;Acc:695]
0.00494067	3.89472	ENSG00000113070	HBEGF	protein_coding	heparin-binding EGF-like growth factor [Source:HGNC Symbol;Acc:3059]
0.0338108	3.89384	ENSG00000267009	RP11-120M18.2	processed_transcript
0.00469189	3.88078	ENSG00000140044	JDP2	protein_coding	Jun dimerization protein 2 [Source:HGNC Symbol;Acc:17546]
0.047677	3.85976	ENSG00000171729	TMEM51	protein_coding	transmembrane protein 51 [Source:HGNC Symbol;Acc:25488]
0.0243677	3.8444	ENSG00000148773	MKI67	protein_coding	marker of proliferation Ki-67 [Source:HGNC Symbol;Acc:7107]
5.07e-05	3.73614	ENSG00000169826	CSGALNACT2	protein_coding	chondroitin sulfate N-acetylgalactosaminyltransferase 2 [Source:HGNC Symbol;Acc:24292]
0.0265551	3.70314	ENSG00000096060	FKBP5	protein_coding	FK506 binding protein 5 [Source:HGNC Symbol;Acc:3721]
0.0483799	3.68337	ENSG00000262194	CTD-3195I5.5	lincRNA
0.00155726	3.67423	ENSG00000198363	ASPH	protein_coding	aspartate beta-hydroxylase [Source:HGNC Symbol;Acc:757]
0.0131772	3.65079	ENSG00000060982	BCAT1	protein_coding	branched chain amino-acid transaminase 1, cytosolic [Source:HGNC Symbol;Acc:976]
0.0449701	3.61403	ENSG00000155659	VSIG4	protein_coding	V-set and immunoglobulin domain containing 4 [Source:HGNC Symbol;Acc:17032]
0.0386962	3.60013	ENSG00000102760	RGCC	protein_coding	regulator of cell cycle [Source:HGNC Symbol;Acc:20369]
0.0247423	3.59423	ENSG00000153208	MERTK	protein_coding	c-mer proto-oncogene tyrosine kinase [Source:HGNC Symbol;Acc:7027]
0.0394359	3.59337	ENSG00000178726	THBD	protein_coding	thrombomodulin [Source:HGNC Symbol;Acc:11784]
0.0267506	3.57491	ENSG00000100036	SLC35E4	protein_coding	solute carrier family 35, member E4 [Source:HGNC Symbol;Acc:17058]
0.00493588	3.5746	ENSG00000136478	TEX2	protein_coding	testis expressed 2 [Source:HGNC Symbol;Acc:30884]
0.0338108	3.52125	ENSG00000158874	APOA2	protein_coding	apolipoprotein A-II [Source:HGNC Symbol;Acc:601]
0.0051205	3.46297	ENSG00000229619	MBNL1-AS1	antisense	MBNL1 antisense RNA 1 [Source:HGNC Symbol;Acc:44584]
0.000613764	3.42599	ENSG00000166484	MAPK7	protein_coding	mitogen-activated protein kinase 7 [Source:HGNC Symbol;Acc:6880]
0.0246614	3.40578	ENSG00000136068	FLNB	protein_coding	filamin B, beta [Source:HGNC Symbol;Acc:3755]
0.00163605	3.38095	ENSG00000135503	ACVR1B	protein_coding	activin A receptor, type IB [Source:HGNC Symbol;Acc:172]
0.017786	3.32981	ENSG00000224186	C5orf66	protein_coding	chromosome 5 open reading frame 66 [Source:HGNC Symbol;Acc:48332]
0.019271	3.29933	ENSG00000119686	FLVCR2	protein_coding	feline leukemia virus subgroup C cellular receptor family, member 2 [Source:HGNC Symbol;Acc:20105]
0.00055705	3.27838	ENSG00000162711	NLRP3	protein_coding	NLR family, pyrin domain containing 3 [Source:HGNC Symbol;Acc:16400]
0.000958405	3.18771	ENSG00000176014	TUBB6	protein_coding	tubulin, beta 6 class V [Source:HGNC Symbol;Acc:20776]
0.0497623	3.18563	ENSG00000236256	DIAPH2-AS1	antisense	DIAPH2 antisense RNA 1 [Source:HGNC Symbol;Acc:16972]
0.00304222	3.18374	ENSG00000168036	CTNNB1	protein_coding	catenin (cadherin-associated protein), beta 1, 88kDa [Source:HGNC Symbol;Acc:2514]
0.00125347	3.13492	ENSG00000125384	PTGER2	protein_coding	prostaglandin E receptor 2 (subtype EP2), 53kDa [Source:HGNC Symbol;Acc:9594]
0.0171734	3.13423	ENSG00000107372	ZFAND5	protein_coding	zinc finger, AN1-type domain 5 [Source:HGNC Symbol;Acc:13008]
0.0168949	3.12819	ENSG00000125730	C3	protein_coding	complement component 3 [Source:HGNC Symbol;Acc:1318]
0.00891869	3.11562	ENSG00000108828	VAT1	protein_coding	vesicle amine transport 1 [Source:HGNC Symbol;Acc:16919]
0.0472483	3.03695	ENSG00000175556	LONRF3	protein_coding	LON peptidase N-terminal domain and ring finger 3 [Source:HGNC Symbol;Acc:21152]
0.0404813	3.02698	ENSG00000221869	CEBPD	protein_coding	CCAAT/enhancer binding protein (C/EBP), delta [Source:HGNC Symbol;Acc:1835]
0.0313347	3.02315	ENSG00000101384	JAG1	protein_coding	jagged 1 [Source:HGNC Symbol;Acc:6188]
0.0300903	3.01915	ENSG00000145685	LHFPL2	protein_coding	lipoma HMGIC fusion partner-like 2 [Source:HGNC Symbol;Acc:6588]
0.0333023	2.99252	ENSG00000135678	CPM	protein_coding	carboxypeptidase M [Source:HGNC Symbol;Acc:2311]
0.0187431	2.97121	ENSG00000145990	GFOD1	protein_coding	glucose-fructose oxidoreductase domain containing 1 [Source:HGNC Symbol;Acc:21096]
0.0252983	2.95542	ENSG00000186767	SPIN4	protein_coding	spindlin family, member 4 [Source:HGNC Symbol;Acc:27040]
0.0038848	2.93573	ENSG00000173744	AGFG1	protein_coding	ArfGAP with FG repeats 1 [Source:HGNC Symbol;Acc:5175]
0.00267729	2.92187	ENSG00000108219	TSPAN14	protein_coding	tetraspanin 14 [Source:HGNC Symbol;Acc:23303]
0.00716675	2.89924	ENSG00000124762	CDKN1A	protein_coding	cyclin-dependent kinase inhibitor 1A (p21, Cip1) [Source:HGNC Symbol;Acc:1784]
0.0108501	2.88051	ENSG00000173890	GPR160	protein_coding	G protein-coupled receptor 160 [Source:HGNC Symbol;Acc:23693]
0.0315689	2.70753	ENSG00000166387	PPFIBP2	protein_coding	PTPRF interacting protein, binding protein 2 (liprin beta 2) [Source:HGNC Symbol;Acc:9250]
0.0345483	2.6983	ENSG00000154370	TRIM11	protein_coding	tripartite motif containing 11 [Source:HGNC Symbol;Acc:16281]
0.039313	2.62779	ENSG00000139354	GAS2L3	protein_coding	growth arrest-specific 2 like 3 [Source:HGNC Symbol;Acc:27475]
0.030685	2.60985	ENSG00000198805	PNP	protein_coding	purine nucleoside phosphorylase [Source:HGNC Symbol;Acc:7892]
0.0124731	2.54622	ENSG00000124766	SOX4	protein_coding	SRY (sex determining region Y)-box 4 [Source:HGNC Symbol;Acc:11200]
0.0461164	2.53821	ENSG00000135679	MDM2	protein_coding	MDM2 oncogene, E3 ubiquitin protein ligase [Source:HGNC Symbol;Acc:6973]
0.0147194	2.51345	ENSG00000106789	CORO2A	protein_coding	coronin, actin binding protein, 2A [Source:HGNC Symbol;Acc:2255]
0.0332032	2.50295	ENSG00000121578	B4GALT4	protein_coding	UDP-Gal:betaGlcNAc beta 1,4- galactosyltransferase, polypeptide 4 [Source:HGNC Symbol;Acc:927]
0.0386962	2.47758	ENSG00000116260	QSOX1	protein_coding	quiescin Q6 sulfhydryl oxidase 1 [Source:HGNC Symbol;Acc:9756]
0.00055705	2.45283	ENSG00000026025	VIM	protein_coding	vimentin [Source:HGNC Symbol;Acc:12692]
0.0320026	2.44257	ENSG00000132326	PER2	protein_coding	period circadian clock 2 [Source:HGNC Symbol;Acc:8846]
0.00544644	2.42976	ENSG00000118263	KLF7	protein_coding	Kruppel-like factor 7 (ubiquitous) [Source:HGNC Symbol;Acc:6350]
0.00242749	2.42302	ENSG00000151694	ADAM17	protein_coding	ADAM metallopeptidase domain 17 [Source:HGNC Symbol;Acc:195]
0.00196152	2.40831	ENSG00000106546	AHR	protein_coding	aryl hydrocarbon receptor [Source:HGNC Symbol;Acc:348]
0.00267729	2.40345	ENSG00000198734	F5	protein_coding	coagulation factor V (proaccelerin, labile factor) [Source:HGNC Symbol;Acc:3542]
0.0013149	2.40228	ENSG00000113648	H2AFY	protein_coding	H2A histone family, member Y [Source:HGNC Symbol;Acc:4740]
0.0187431	2.38473	ENSG00000125149	C16orf70	protein_coding	chromosome 16 open reading frame 70 [Source:HGNC Symbol;Acc:29564]
0.00848781	2.28875	ENSG00000121316	PLBD1	protein_coding	phospholipase B domain containing 1 [Source:HGNC Symbol;Acc:26215]
0.0196394	2.25152	ENSG00000115738	ID2	protein_coding	inhibitor of DNA binding 2, dominant negative helix-loop-helix protein [Source:HGNC Symbol;Acc:5361]
0.0298322	2.24868	ENSG00000123643	SLC36A1	protein_coding	solute carrier family 36 (proton/amino acid symporter), member 1 [Source:HGNC Symbol;Acc:18761]
0.0348078	2.16614	ENSG00000070540	WIPI1	protein_coding	WD repeat domain, phosphoinositide interacting 1 [Source:HGNC Symbol;Acc:25471]
0.0401589	2.14682	ENSG00000088854	C20orf194	protein_coding	chromosome 20 open reading frame 194 [Source:HGNC Symbol;Acc:17721]
0.0465128	2.1255	ENSG00000120685	PROSER1	protein_coding	proline and serine rich 1 [Source:HGNC Symbol;Acc:20291]
0.00501295	1.95988	ENSG00000116698	SMG7	protein_coding	SMG7 nonsense mediated mRNA decay factor [Source:HGNC Symbol;Acc:16792]
0.034582	1.78838	ENSG00000134333	LDHA	protein_coding	lactate dehydrogenase A [Source:HGNC Symbol;Acc:6535]
0.047677	-2.12003	ENSG00000121104	FAM117A	protein_coding	family with sequence similarity 117, member A [Source:HGNC Symbol;Acc:24179]
0.047677	-2.18504	ENSG00000049449	RCN1	protein_coding	reticulocalbin 1, EF-hand calcium binding domain [Source:HGNC Symbol;Acc:9934]
0.0161369	-2.32218	ENSG00000143390	RFX5	protein_coding	regulatory factor X, 5 (influences HLA class II expression) [Source:HGNC Symbol;Acc:9986]
0.0497181	-2.37752	ENSG00000005175	RPAP3	protein_coding	RNA polymerase II associated protein 3 [Source:HGNC Symbol;Acc:26151]
0.0155245	-2.43641	ENSG00000113456	RAD1	protein_coding	RAD1 homolog (S. pombe) [Source:HGNC Symbol;Acc:9806]
0.0285384	-2.44048	ENSG00000125249	RAP2A	protein_coding	RAP2A, member of RAS oncogene family [Source:HGNC Symbol;Acc:9861]
0.0100148	-2.44989	ENSG00000128335	APOL2	protein_coding	apolipoprotein L, 2 [Source:HGNC Symbol;Acc:619]
0.0345483	-2.46078	ENSG00000111653	ING4	protein_coding	inhibitor of growth family, member 4 [Source:HGNC Symbol;Acc:19423]
0.0176523	-2.49384	ENSG00000151835	SACS	protein_coding	spastic ataxia of Charlevoix-Saguenay (sacsin) [Source:HGNC Symbol;Acc:10519]
0.0497181	-2.51722	ENSG00000145349	CAMK2D	protein_coding	calcium/calmodulin-dependent protein kinase II delta [Source:HGNC Symbol;Acc:1462]
0.0223173	-2.52284	ENSG00000149311	ATM	protein_coding	ataxia telangiectasia mutated [Source:HGNC Symbol;Acc:795]
0.0454471	-2.52533	ENSG00000117899	MESDC2	protein_coding	mesoderm development candidate 2 [Source:HGNC Symbol;Acc:13520]
0.0221131	-2.61408	ENSG00000121858	TNFSF10	protein_coding	tumor necrosis factor (ligand) superfamily, member 10 [Source:HGNC Symbol;Acc:11925]
0.00891606	-2.71794	ENSG00000142546	NOSIP	protein_coding	nitric oxide synthase interacting protein [Source:HGNC Symbol;Acc:17946]
0.0171734	-2.78665	ENSG00000127954	STEAP4	protein_coding	STEAP family member 4 [Source:HGNC Symbol;Acc:21923]
0.00233745	-2.8246	ENSG00000242574	HLA-DMB	protein_coding	major histocompatibility complex, class II, DM beta [Source:HGNC Symbol;Acc:4935]
0.0430176	-2.83118	ENSG00000154451	GBP5	protein_coding	guanylate binding protein 5 [Source:HGNC Symbol;Acc:19895]
0.0333023	-2.86489	ENSG00000128284	APOL3	protein_coding	apolipoprotein L, 3 [Source:HGNC Symbol;Acc:14868]
0.0177697	-2.89015	ENSG00000177971	IMP3	protein_coding	IMP3, U3 small nucleolar ribonucleoprotein, homolog (yeast) [Source:HGNC Symbol;Acc:14497]
0.0401446	-2.92053	ENSG00000171307	ZDHHC16	protein_coding	zinc finger, DHHC-type containing 16 [Source:HGNC Symbol;Acc:20714]
0.0308985	-2.95073	ENSG00000131844	MCCC2	protein_coding	methylcrotonoyl-CoA carboxylase 2 (beta) [Source:HGNC Symbol;Acc:6937]
0.0363787	-2.95207	ENSG00000073849	ST6GAL1	protein_coding	ST6 beta-galactosamide alpha-2,6-sialyltranferase 1 [Source:HGNC Symbol;Acc:10860]
0.0187431	-2.96642	ENSG00000103319	EEF2K	protein_coding	eukaryotic elongation factor-2 kinase [Source:HGNC Symbol;Acc:24615]
0.00252535	-3.0212	ENSG00000117228	GBP1	protein_coding	guanylate binding protein 1, interferon-inducible [Source:HGNC Symbol;Acc:4182]
0.0346533	-3.09016	ENSG00000140280	LYSMD2	protein_coding	LysM, putative peptidoglycan-binding, domain containing 2 [Source:HGNC Symbol;Acc:28571]
0.0172712	-3.15988	ENSG00000160818	GPATCH4	protein_coding	G patch domain containing 4 [Source:HGNC Symbol;Acc:25982]
0.0263863	-3.1759	ENSG00000231074	HCG18	antisense	HLA complex group 18 (non-protein coding) [Source:HGNC Symbol;Acc:31337]
0.0449701	-3.18085	ENSG00000165661	QSOX2	protein_coding	quiescin Q6 sulfhydryl oxidase 2 [Source:HGNC Symbol;Acc:30249]
0.00065401	-3.20782	ENSG00000196405	EVL	protein_coding	Enah/Vasp-like [Source:HGNC Symbol;Acc:20234]
0.0298322	-3.28311	ENSG00000179583	CIITA	protein_coding	class II, major histocompatibility complex, transactivator [Source:HGNC Symbol;Acc:7067]
0.0250402	-3.29038	ENSG00000162654	GBP4	protein_coding	guanylate binding protein 4 [Source:HGNC Symbol;Acc:20480]
0.0449701	-3.30639	ENSG00000121310	ECHDC2	protein_coding	enoyl CoA hydratase domain containing 2 [Source:HGNC Symbol;Acc:23408]
0.0450647	-3.30833	ENSG00000107679	PLEKHA1	protein_coding	pleckstrin homology domain containing, family A (phosphoinositide binding specific) member 1 [Source:HGNC Symbol;Acc:14335]
0.0320026	-3.46311	ENSG00000236859	NIFK-AS1	antisense	NIFK antisense RNA 1 [Source:HGNC Symbol;Acc:27385]
0.0411256	-3.50752	ENSG00000026751	SLAMF7	protein_coding	SLAM family member 7 [Source:HGNC Symbol;Acc:21394]
0.0366277	-3.51852	ENSG00000096654	ZNF184	protein_coding	zinc finger protein 184 [Source:HGNC Symbol;Acc:12975]
0.0418283	-3.52587	ENSG00000197302	ZNF720	protein_coding	zinc finger protein 720 [Source:HGNC Symbol;Acc:26987]
0.0497181	-3.54899	ENSG00000213402	PTPRCAP	protein_coding	protein tyrosine phosphatase, receptor type, C-associated protein [Source:HGNC Symbol;Acc:9667]
0.0256065	-3.55348	ENSG00000166881	TMEM194A	protein_coding	transmembrane protein 194A [Source:HGNC Symbol;Acc:29001]
0.00880161	-3.64414	ENSG00000136169	SETDB2	protein_coding	SET domain, bifurcated 2 [Source:HGNC Symbol;Acc:20263]
0.0215024	-3.67156	ENSG00000138755	CXCL9	protein_coding	chemokine (C-X-C motif) ligand 9 [Source:HGNC Symbol;Acc:7098]
0.0465967	-3.72159	ENSG00000150756	FAM173B	protein_coding	family with sequence similarity 173, member B [Source:HGNC Symbol;Acc:27029]
0.0394359	-3.80426	ENSG00000198919	DZIP3	protein_coding	DAZ interacting zinc finger protein 3 [Source:HGNC Symbol;Acc:30938]
0.0234035	-3.84941	ENSG00000105552	BCAT2	protein_coding	branched chain amino-acid transaminase 2, mitochondrial [Source:HGNC Symbol;Acc:977]
0.0335215	-3.85486	ENSG00000050438	SLC4A8	protein_coding	solute carrier family 4, sodium bicarbonate cotransporter, member 8 [Source:HGNC Symbol;Acc:11034]
0.0450647	-3.85526	ENSG00000116824	CD2	protein_coding	CD2 molecule [Source:HGNC Symbol;Acc:1639]
0.0204908	-3.86266	ENSG00000198121	LPAR1	protein_coding	lysophosphatidic acid receptor 1 [Source:HGNC Symbol;Acc:3166]
0.0306427	-3.89112	ENSG00000109762	SNX25	protein_coding	sorting nexin 25 [Source:HGNC Symbol;Acc:21883]
0.0345483	-3.92555	ENSG00000021300	PLEKHB1	protein_coding	pleckstrin homology domain containing, family B (evectins) member 1 [Source:HGNC Symbol;Acc:19079]
0.0346201	-3.92615	ENSG00000069702	TGFBR3	protein_coding	transforming growth factor, beta receptor III [Source:HGNC Symbol;Acc:11774]
0.0417786	-3.93987	ENSG00000126456	IRF3	protein_coding	interferon regulatory factor 3 [Source:HGNC Symbol;Acc:6118]
0.041155	-4.00978	ENSG00000156738	MS4A1	protein_coding	membrane-spanning 4-domains, subfamily A, member 1 [Source:HGNC Symbol;Acc:7315]
0.0120492	-4.10031	ENSG00000155189	AGPAT5	protein_coding	1-acylglycerol-3-phosphate O-acyltransferase 5 [Source:HGNC Symbol;Acc:20886]
0.0428173	-4.16015	ENSG00000198780	FAM169A	protein_coding	family with sequence similarity 169, member A [Source:HGNC Symbol;Acc:29138]
0.0420188	-4.16274	ENSG00000073350	LLGL2	protein_coding	lethal giant larvae homolog 2 (Drosophila) [Source:HGNC Symbol;Acc:6629]
0.0338108	-4.16475	ENSG00000170989	S1PR1	protein_coding	sphingosine-1-phosphate receptor 1 [Source:HGNC Symbol;Acc:3165]
0.000854192	-4.17795	ENSG00000145246	ATP10D	protein_coding	ATPase, class V, type 10D [Source:HGNC Symbol;Acc:13549]
0.0497181	-4.20725	ENSG00000110448	CD5	protein_coding	CD5 molecule [Source:HGNC Symbol;Acc:1685]
0.000494736	-4.24216	ENSG00000010818	HIVEP2	protein_coding	human immunodeficiency virus type I enhancer binding protein 2 [Source:HGNC Symbol;Acc:4921]
0.0193221	-4.24759	ENSG00000180644	PRF1	protein_coding	perforin 1 (pore forming protein) [Source:HGNC Symbol;Acc:9360]
0.0345483	-4.2564	ENSG00000178573	MAF	protein_coding	v-maf avian musculoaponeurotic fibrosarcoma oncogene homolog [Source:HGNC Symbol;Acc:6776]
0.000298064	-4.27997	ENSG00000163644	PPM1K	protein_coding	protein phosphatase, Mg2+/Mn2+ dependent, 1K [Source:HGNC Symbol;Acc:25415]
0.019271	-4.31058	ENSG00000206053	HN1L	protein_coding	hematological and neurological expressed 1-like [Source:HGNC Symbol;Acc:14137]
0.0215024	-4.34372	ENSG00000122224	LY9	protein_coding	lymphocyte antigen 9 [Source:HGNC Symbol;Acc:6730]
0.0465967	-4.36821	ENSG00000239951	IGKV3-20	IG_V_gene	immunoglobulin kappa variable 3-20 [Source:HGNC Symbol;Acc:5817]
0.0483799	-4.37766	ENSG00000167286	CD3D	protein_coding	CD3d molecule, delta (CD3-TCR complex) [Source:HGNC Symbol;Acc:1673]
0.0394359	-4.43626	ENSG00000143167	GPA33	protein_coding	glycoprotein A33 (transmembrane) [Source:HGNC Symbol;Acc:4445]
0.0376618	-4.43947	ENSG00000171791	BCL2	protein_coding	B-cell CLL/lymphoma 2 [Source:HGNC Symbol;Acc:990]
0.00827817	-4.47139	ENSG00000111796	KLRB1	protein_coding	killer cell lectin-like receptor subfamily B, member 1 [Source:HGNC Symbol;Acc:6373]
0.0394359	-4.50755	ENSG00000183625	CCR3	protein_coding	chemokine (C-C motif) receptor 3 [Source:HGNC Symbol;Acc:1604]
0.0394359	-4.51846	ENSG00000132465	IGJ	protein_coding	immunoglobulin J polypeptide, linker protein for immunoglobulin alpha and mu polypeptides [Source:HGNC Symbol;Acc:5713]
0.0394359	-4.53438	ENSG00000124171	PARD6B	protein_coding	par-6 family cell polarity regulator beta [Source:HGNC Symbol;Acc:16245]
0.0120646	-4.53887	ENSG00000161405	IKZF3	protein_coding	IKAROS family zinc finger 3 (Aiolos) [Source:HGNC Symbol;Acc:13178]
0.0392453	-4.54854	ENSG00000081985	IL12RB2	protein_coding	interleukin 12 receptor, beta 2 [Source:HGNC Symbol;Acc:5972]
0.0062713	-4.55047	ENSG00000107742	SPOCK2	protein_coding	sparc/osteonectin, cwcv and kazal-like domains proteoglycan (testican) 2 [Source:HGNC Symbol;Acc:13564]
0.00472709	-4.59231	ENSG00000211899	IGHM	IG_C_gene	immunoglobulin heavy constant mu [Source:HGNC Symbol;Acc:5541]
0.0345483	-4.65562	ENSG00000162892	IL24	protein_coding	interleukin 24 [Source:HGNC Symbol;Acc:11346]
0.00995579	-4.66142	ENSG00000168803	ADAL	protein_coding	adenosine deaminase-like [Source:HGNC Symbol;Acc:31853]
0.0277381	-4.67117	ENSG00000165272	AQP3	protein_coding	aquaporin 3 (Gill blood group) [Source:HGNC Symbol;Acc:636]
0.000748179	-4.72552	ENSG00000134954	ETS1	protein_coding	v-ets avian erythroblastosis virus E26 oncogene homolog 1 [Source:HGNC Symbol;Acc:3488]
0.0308985	-4.78523	ENSG00000154269	ENPP3	protein_coding	ectonucleotide pyrophosphatase/phosphodiesterase 3 [Source:HGNC Symbol;Acc:3358]
0.0254007	-4.81489	ENSG00000162739	SLAMF6	protein_coding	SLAM family member 6 [Source:HGNC Symbol;Acc:21392]
0.00055705	-4.85746	ENSG00000118922	KLF12	protein_coding	Kruppel-like factor 12 [Source:HGNC Symbol;Acc:6346]
0.0265551	-4.9098	ENSG00000169245	CXCL10	protein_coding	chemokine (C-X-C motif) ligand 10 [Source:HGNC Symbol;Acc:10637]
0.0140859	-4.91301	ENSG00000211689	TRGC1	TR_C_gene	T cell receptor gamma constant 1 [Source:HGNC Symbol;Acc:12275]
0.0196045	-4.91912	ENSG00000245164	LINC00861	lincRNA	long intergenic non-protein coding RNA 861 [Source:HGNC Symbol;Acc:45133]
0.0168038	-4.94349	ENSG00000168685	IL7R	protein_coding	interleukin 7 receptor [Source:HGNC Symbol;Acc:6024]
0.00205056	-5.04129	ENSG00000131848	ZSCAN5A	protein_coding	zinc finger and SCAN domain containing 5A [Source:HGNC Symbol;Acc:23710]
0.0062713	-5.0413	ENSG00000078589	P2RY10	protein_coding	purinergic receptor P2Y, G-protein coupled, 10 [Source:HGNC Symbol;Acc:19906]
0.0210328	-5.04547	ENSG00000131016	AKAP12	protein_coding	A kinase (PRKA) anchor protein 12 [Source:HGNC Symbol;Acc:370]
0.015483	-5.05621	ENSG00000115085	ZAP70	protein_coding	zeta-chain (TCR) associated protein kinase 70kDa [Source:HGNC Symbol;Acc:12858]
0.019271	-5.0647	ENSG00000179841	AKAP5	protein_coding	A kinase (PRKA) anchor protein 5 [Source:HGNC Symbol;Acc:375]
0.0171734	-5.11571	ENSG00000178538	CA8	protein_coding	carbonic anhydrase VIII [Source:HGNC Symbol;Acc:1382]
0.00876617	-5.19139	ENSG00000264198	RP11-94L15.2	lincRNA
0.0140859	-5.20615	ENSG00000126353	CCR7	protein_coding	chemokine (C-C motif) receptor 7 [Source:HGNC Symbol;Acc:1608]
0.010765	-5.38215	ENSG00000115687	PASK	protein_coding	PAS domain containing serine/threonine kinase [Source:HGNC Symbol;Acc:17270]
0.00889035	-5.48141	ENSG00000178202	KDELC2	protein_coding	KDEL (Lys-Asp-Glu-Leu) containing 2 [Source:HGNC Symbol;Acc:28496]
0.0108501	-5.50914	ENSG00000162813	BPNT1	protein_coding	3'(2'), 5'-bisphosphate nucleotidase 1 [Source:HGNC Symbol;Acc:1096]
0.00455131	-5.64206	ENSG00000117281	CD160	protein_coding	CD160 molecule [Source:HGNC Symbol;Acc:17013]
0.0108501	-5.65913	ENSG00000197635	DPP4	protein_coding	dipeptidyl-peptidase 4 [Source:HGNC Symbol;Acc:3009]
0.0085244	-5.74789	ENSG00000124203	ZNF831	protein_coding	zinc finger protein 831 [Source:HGNC Symbol;Acc:16167]
0.00933487	-5.75634	ENSG00000246363	RP11-13A1.1	lincRNA
0.00538077	-5.81268	ENSG00000163519	TRAT1	protein_coding	T cell receptor associated transmembrane adaptor 1 [Source:HGNC Symbol;Acc:30698]
0.00444126	-5.89453	ENSG00000153563	CD8A	protein_coding	CD8a molecule [Source:HGNC Symbol;Acc:1706]
1.32e-05	-5.89869	ENSG00000101017	CD40	protein_coding	CD40 molecule, TNF receptor superfamily member 5 [Source:HGNC Symbol;Acc:11919]
0.00493588	-5.90149	ENSG00000185920	PTCH1	protein_coding	patched 1 [Source:HGNC Symbol;Acc:9585]
0.00289999	-5.92019	ENSG00000168329	CX3CR1	protein_coding	chemokine (C-X3-C motif) receptor 1 [Source:HGNC Symbol;Acc:2558]
0.00272429	-5.95632	ENSG00000160654	CD3G	protein_coding	CD3g molecule, gamma (CD3-TCR complex) [Source:HGNC Symbol;Acc:1675]
0.00445231	-6.22744	ENSG00000138795	LEF1	protein_coding	lymphoid enhancer-binding factor 1 [Source:HGNC Symbol;Acc:6551]
0.00493588	-6.23015	ENSG00000150687	PRSS23	protein_coding	protease, serine, 23 [Source:HGNC Symbol;Acc:14370]
3.53e-05	-6.27116	ENSG00000204252	HLA-DOA	protein_coding	major histocompatibility complex, class II, DO alpha [Source:HGNC Symbol;Acc:4936]
0.00223855	-6.27399	ENSG00000069667	RORA	protein_coding	RAR-related orphan receptor A [Source:HGNC Symbol;Acc:10258]
0.00205056	-6.47177	ENSG00000095585	BLNK	protein_coding	B-cell linker [Source:HGNC Symbol;Acc:14211]
0.00252535	-6.51994	ENSG00000181036	FCRL6	protein_coding	Fc receptor-like 6 [Source:HGNC Symbol;Acc:31910]
0.00155726	-6.61122	ENSG00000184613	NELL2	protein_coding	NEL-like 2 (chicken) [Source:HGNC Symbol;Acc:7751]
0.00267729	-6.83334	ENSG00000007402	CACNA2D2	protein_coding	calcium channel, voltage-dependent, alpha 2/delta subunit 2 [Source:HGNC Symbol;Acc:1400]
0.00163605	-6.88119	ENSG00000127152	BCL11B	protein_coding	B-cell CLL/lymphoma 11B (zinc finger protein) [Source:HGNC Symbol;Acc:13222]
0.00163605	-6.97222	ENSG00000139187	KLRG1	protein_coding	killer cell lectin-like receptor subfamily G, member 1 [Source:HGNC Symbol;Acc:6380]
0.000523165	-7.01337	ENSG00000100385	IL2RB	protein_coding	interleukin 2 receptor, beta [Source:HGNC Symbol;Acc:6009]
0.00187805	-7.29698	ENSG00000163508	EOMES	protein_coding	eomesodermin [Source:HGNC Symbol;Acc:3372]
0.000257447	-7.59045	ENSG00000211772	TRBC2	TR_C_gene	T cell receptor beta constant 2 [Source:HGNC Symbol;Acc:12157]
0.000703597	-7.71559	ENSG00000182866	LCK	protein_coding	lymphocyte-specific protein tyrosine kinase [Source:HGNC Symbol;Acc:6524]
0.000144333	-8.06136	ENSG00000100450	GZMH	protein_coding	granzyme H (cathepsin G-like 2, protein h-CCPX) [Source:HGNC Symbol;Acc:4710]
0.000125724	-8.46191	ENSG00000179639	FCER1A	protein_coding	Fc fragment of IgE, high affinity I, receptor for; alpha polypeptide [Source:HGNC Symbol;Acc:3609]
0.00020909	-8.90467	ENSG00000229164	TRAC	TR_C_gene	T cell receptor alpha constant [Source:HGNC Symbol;Acc:12029]
1.32e-05	-9.7305	ENSG00000145649	GZMA	protein_coding	granzyme A (granzyme 1, cytotoxic T-lymphocyte-associated serine esterase 3) [Source:HGNC Symbol;Acc:4708]
2.38e-08	-12.1605	ENSG00000109452	INPP4B	protein_coding	inositol polyphosphate-4-phosphatase, type II, 105kDa [Source:HGNC Symbol;Acc:6075]
9.23e-06	-12.3081	ENSG00000151623	NR3C2	protein_coding	nuclear receptor subfamily 3, group C, member 2 [Source:HGNC Symbol;Acc:7979]
