# Supplementary material for: Bevacizumab specifically decreases elevated levels of circulating KIT+CD11b+ cells and IL-10 in metastatic breast cancer patients
Source: Oncotarget. 2016 Jan 31;7(10):11137–50. doi: 10.18632/oncotarget.7097 (PMC4905463; doi:10.18632/oncotarget.7097)
Supplement: Supplementary file 3 [file oncotarget-07-11137-s003.xlsx]

## Sheet: Go Process UP
GO PROCESS UP-REGULATED
GO Term	Description	P-value	FDR q-value	Enrichment	N	B	n	b	Genes
GO:0009605	response to external stimulus	1.28e-09	1.55e-05	3.64	11696	803	112	28	[DDIT4 - dna-damage-inducible transcript 4, WIPI1 - wd repeat domain, phosphoinositide interacting 1, FOSL1 - fos-like antigen 1, APOA2 - apolipoprotein a-ii, HMGB2 - high mobility group box 2, ADAM17 - adam metallopeptidase domain 17, PTGER2 - prostaglandin e receptor 2 (subtype ep2), 53kda, SDC4 - syndecan 4, MDM2 - mdm2 oncogene, e3 ubiquitin protein ligase, NLRP3 - nlr family, pyrin domain co…
GO:0042127	regulation of cell proliferation	4.03e-09	2.43e-05	3.35	11696	903	112	29	[ALOX15B - arachidonate 15-lipoxygenase, type b, FOSL1 - fos-like antigen 1, FN1 - fibronectin 1, EREG - epiregulin, HTRA1 - htra serine peptidase 1, HMGB2 - high mobility group box 2, ADAM17 - adam metallopeptidase domain 17, PTGER2 - prostaglandin e receptor 2 (subtype ep2), 53kda, MDM2 - mdm2 oncogene, e3 ubiquitin protein ligase, RGCC - regulator of cell cycle, JAG1 - jagged 1, PNP - purine n…
GO:0048523	negative regulation of cellular process	6.04e-09	2.43e-05	2.07	11696	2722	112	54	[FN1 - fibronectin 1, APOA2 - apolipoprotein a-ii, HTRA1 - htra serine peptidase 1, HMGB2 - high mobility group box 2, TLE1 - transducin-like enhancer of split 1 (e(sp1) homolog, drosophila), JAG1 - jagged 1, SAP30 - sin3a-associated protein, 30kda, MERTK - c-mer proto-oncogene tyrosine kinase, ATF3 - activating transcription factor 3, CTNNB1 - catenin (cadherin-associated protein), beta 1, 88kda…
GO:0051239	regulation of multicellular organismal process	1.56e-08	4.72e-05	2.66	11696	1411	112	36	[IL18R1 - interleukin 18 receptor 1, ALOX15B - arachidonate 15-lipoxygenase, type b, FN1 - fibronectin 1, EREG - epiregulin, APOA2 - apolipoprotein a-ii, HMGB2 - high mobility group box 2, ADAM17 - adam metallopeptidase domain 17, ACVR1B - activin a receptor, type ib, RGCC - regulator of cell cycle, JAG1 - jagged 1, PNP - purine nucleoside phosphorylase, NLRP3 - nlr family, pyrin domain containin…
GO:1901700	response to oxygen-containing compound	1.58e-08	3.83e-05	3.59	11696	727	112	25	[FOSL1 - fos-like antigen 1, EREG - epiregulin, APOA2 - apolipoprotein a-ii, HMGB2 - high mobility group box 2, ADAM17 - adam metallopeptidase domain 17, PTGER2 - prostaglandin e receptor 2 (subtype ep2), 53kda, MDM2 - mdm2 oncogene, e3 ubiquitin protein ligase, GRB10 - growth factor receptor-bound protein 10, JAG1 - jagged 1, NLRP3 - nlr family, pyrin domain containing 3, CTNNB1 - catenin (cadhe…
GO:0051240	positive regulation of multicellular organismal process	1.99e-08	4.01e-05	3.43	11696	792	112	26	[IL18R1 - interleukin 18 receptor 1, ALOX15B - arachidonate 15-lipoxygenase, type b, FN1 - fibronectin 1, EREG - epiregulin, APOA2 - apolipoprotein a-ii, HMGB2 - high mobility group box 2, ADAM17 - adam metallopeptidase domain 17, ACVR1B - activin a receptor, type ib, RGCC - regulator of cell cycle, JAG1 - jagged 1, NLRP3 - nlr family, pyrin domain containing 3, PNP - purine nucleoside phosphoryl…
GO:0002682	regulation of immune system process	3.29e-08	5.68e-05	2.97	11696	1054	112	30	[EREG - epiregulin, APOA2 - apolipoprotein a-ii, HTRA1 - htra serine peptidase 1, HMGB2 - high mobility group box 2, ADAM17 - adam metallopeptidase domain 17, ACVR1B - activin a receptor, type ib, MDM2 - mdm2 oncogene, e3 ubiquitin protein ligase, RGCC - regulator of cell cycle, JAG1 - jagged 1, PNP - purine nucleoside phosphorylase, MERTK - c-mer proto-oncogene tyrosine kinase, MAFB - v-maf avia…
GO:0016477	cell migration	4.3e-08	6.5e-05	4.43	11696	448	112	19	[DDIT4 - dna-damage-inducible transcript 4, FN1 - fibronectin 1, CCL4 - chemokine (c-c motif) ligand 4, HMGB2 - high mobility group box 2, ADAM17 - adam metallopeptidase domain 17, SDC4 - syndecan 4, IL10 - interleukin 10, SDC2 - syndecan 2, OLR1 - oxidized low density lipoprotein (lectin-like) receptor 1, THBS1 - thrombospondin 1, CD177 - cd177 molecule, THBD - thrombomodulin, SRGAP1 - slit-robo…
GO:0040011	locomotion	9.12e-08	0.000122	3.83	11696	572	112	21	[DDIT4 - dna-damage-inducible transcript 4, FOSL1 - fos-like antigen 1, FN1 - fibronectin 1, CCL4 - chemokine (c-c motif) ligand 4, HMGB2 - high mobility group box 2, ADAM17 - adam metallopeptidase domain 17, SDC4 - syndecan 4, IL10 - interleukin 10, ACKR3 - atypical chemokine receptor 3, SDC2 - syndecan 2, OLR1 - oxidized low density lipoprotein (lectin-like) receptor 1, THBS1 - thrombospondin 1…
GO:0048519	negative regulation of biological process	9.99e-08	0.000121	1.92	11696	2939	112	54	[FN1 - fibronectin 1, APOA2 - apolipoprotein a-ii, HTRA1 - htra serine peptidase 1, HMGB2 - high mobility group box 2, TLE1 - transducin-like enhancer of split 1 (e(sp1) homolog, drosophila), JAG1 - jagged 1, SAP30 - sin3a-associated protein, 30kda, MERTK - c-mer proto-oncogene tyrosine kinase, ATF3 - activating transcription factor 3, CTNNB1 - catenin (cadherin-associated protein), beta 1, 88kda…
GO:0048870	cell motility	1.41e-07	0.000155	4.11	11696	483	112	19	[DDIT4 - dna-damage-inducible transcript 4, FN1 - fibronectin 1, CCL4 - chemokine (c-c motif) ligand 4, HMGB2 - high mobility group box 2, ADAM17 - adam metallopeptidase domain 17, SDC4 - syndecan 4, IL10 - interleukin 10, SDC2 - syndecan 2, OLR1 - oxidized low density lipoprotein (lectin-like) receptor 1, THBS1 - thrombospondin 1, CD177 - cd177 molecule, THBD - thrombomodulin, ZFAND5 - zinc fing…
GO:0042221	response to chemical	2.2e-07	0.000221	2.55	11696	1351	112	33	[FOSL1 - fos-like antigen 1, EREG - epiregulin, APOA2 - apolipoprotein a-ii, HMGB2 - high mobility group box 2, ADAM17 - adam metallopeptidase domain 17, PTGER2 - prostaglandin e receptor 2 (subtype ep2), 53kda, MDM2 - mdm2 oncogene, e3 ubiquitin protein ligase, RGCC - regulator of cell cycle, GRB10 - growth factor receptor-bound protein 10, JAG1 - jagged 1, PNP - purine nucleoside phosphorylase,…
GO:0001817	regulation of cytokine production	2.59e-07	0.000241	4.41	11696	403	112	17	[ALOX15B - arachidonate 15-lipoxygenase, type b, IL18R1 - interleukin 18 receptor 1, FN1 - fibronectin 1, EREG - epiregulin, APOA2 - apolipoprotein a-ii, ADAM17 - adam metallopeptidase domain 17, C3 - complement component 3, RGCC - regulator of cell cycle, IL10 - interleukin 10, VSIG4 - v-set and immunoglobulin domain containing 4, NLRP3 - nlr family, pyrin domain containing 3, THBS1 - thrombospo…
GO:0033993	response to lipid	2.98e-07	0.000258	4.36	11696	407	112	17	[FOSL1 - fos-like antigen 1, APOA2 - apolipoprotein a-ii, CDKN1A - cyclin-dependent kinase inhibitor 1a (p21, cip1), HMGB2 - high mobility group box 2, ADAM17 - adam metallopeptidase domain 17, PTGER2 - prostaglandin e receptor 2 (subtype ep2), 53kda, MDM2 - mdm2 oncogene, e3 ubiquitin protein ligase, IL10 - interleukin 10, NLRP3 - nlr family, pyrin domain containing 3, CCRN4L - ccr4 carbon catab…
GO:0001819	positive regulation of cytokine production	3.47e-07	0.00028	5.32	11696	275	112	14	[IL18R1 - interleukin 18 receptor 1, ALOX15B - arachidonate 15-lipoxygenase, type b, EREG - epiregulin, APOA2 - apolipoprotein a-ii, ADAM17 - adam metallopeptidase domain 17, C3 - complement component 3, RGCC - regulator of cell cycle, IL10 - interleukin 10, NLRP3 - nlr family, pyrin domain containing 3, THBS1 - thrombospondin 1, SERPINE1 - serpin peptidase inhibitor, clade e (nexin, plasminogen …
GO:0010628	positive regulation of gene expression	5.76e-07	0.000435	2.67	11696	1133	112	29	[FOSL1 - fos-like antigen 1, FN1 - fibronectin 1, HMGB2 - high mobility group box 2, TLE1 - transducin-like enhancer of split 1 (e(sp1) homolog, drosophila), ACVR1B - activin a receptor, type ib, MDM2 - mdm2 oncogene, e3 ubiquitin protein ligase, RGCC - regulator of cell cycle, JAG1 - jagged 1, NLRP3 - nlr family, pyrin domain containing 3, ATF3 - activating transcription factor 3, CEBPD - ccaat/…
GO:0048518	positive regulation of biological process	5.94e-07	0.000422	1.74	11696	3545	112	59	[IL18R1 - interleukin 18 receptor 1, TSPAN14 - tetraspanin 14, FN1 - fibronectin 1, APOA2 - apolipoprotein a-ii, HTRA1 - htra serine peptidase 1, HMGB2 - high mobility group box 2, TLE1 - transducin-like enhancer of split 1 (e(sp1) homolog, drosophila), SDC4 - syndecan 4, JAG1 - jagged 1, PNP - purine nucleoside phosphorylase, AGFG1 - arfgap with fg repeats 1, MERTK - c-mer proto-oncogene tyrosin…
GO:0048522	positive regulation of cellular process	6.69e-07	0.000449	1.84	11696	3015	112	53	[IL18R1 - interleukin 18 receptor 1, FN1 - fibronectin 1, TSPAN14 - tetraspanin 14, APOA2 - apolipoprotein a-ii, HTRA1 - htra serine peptidase 1, HMGB2 - high mobility group box 2, SDC4 - syndecan 4, JAG1 - jagged 1, PNP - purine nucleoside phosphorylase, MERTK - c-mer proto-oncogene tyrosine kinase, ATF3 - activating transcription factor 3, ATOH8 - atonal homolog 8 (drosophila), CTNNB1 - catenin…
GO:0002376	immune system process	7.18e-07	0.000457	2.47	11696	1351	112	32	[DDIT4 - dna-damage-inducible transcript 4, IL18R1 - interleukin 18 receptor 1, FN1 - fibronectin 1, EREG - epiregulin, HMGB2 - high mobility group box 2, ADAM17 - adam metallopeptidase domain 17, MDM2 - mdm2 oncogene, e3 ubiquitin protein ligase, RGCC - regulator of cell cycle, JAG1 - jagged 1, PNP - purine nucleoside phosphorylase, NLRP3 - nlr family, pyrin domain containing 3, CHIT1 - chitinas…
GO:0051241	negative regulation of multicellular organismal process	1.03e-06	0.000621	3.61	11696	550	112	19	[ID2 - inhibitor of dna binding 2, dominant negative helix-loop-helix protein, FN1 - fibronectin 1, APOA2 - apolipoprotein a-ii, VIM - vimentin, TRIM11 - tripartite motif containing 11, RGCC - regulator of cell cycle, IL10 - interleukin 10, VSIG4 - v-set and immunoglobulin domain containing 4, JAG1 - jagged 1, NLRP3 - nlr family, pyrin domain containing 3, CCRN4L - ccr4 carbon catabolite repressi…
GO:0032102	negative regulation of response to external stimulus	1.14e-06	0.000654	7.25	11696	144	112	10	[IL10 - interleukin 10, MAPK7 - mitogen-activated protein kinase 7, NLRP3 - nlr family, pyrin domain containing 3, THBS1 - thrombospondin 1, THBD - thrombomodulin, SERPINE1 - serpin peptidase inhibitor, clade e (nexin, plasminogen activator inhibitor type 1), member 1, QSOX1 - quiescin q6 sulfhydryl oxidase 1, HTRA1 - htra serine peptidase 1, LTF - lactotransferrin, ELANE - elastase, neutrophil e…
GO:0010604	positive regulation of macromolecule metabolic process	1.3e-06	0.000714	2.17	11696	1832	112	38	[FOSL1 - fos-like antigen 1, FN1 - fibronectin 1, EREG - epiregulin, APOA2 - apolipoprotein a-ii, HMGB2 - high mobility group box 2, ADAM17 - adam metallopeptidase domain 17, TLE1 - transducin-like enhancer of split 1 (e(sp1) homolog, drosophila), MDM2 - mdm2 oncogene, e3 ubiquitin protein ligase, ACVR1B - activin a receptor, type ib, SDC4 - syndecan 4, RGCC - regulator of cell cycle, JAG1 - jagg…
GO:0010033	response to organic substance	1.44e-06	0.000757	2.69	11696	1050	112	27	[FOSL1 - fos-like antigen 1, EREG - epiregulin, APOA2 - apolipoprotein a-ii, HMGB2 - high mobility group box 2, ADAM17 - adam metallopeptidase domain 17, PTGER2 - prostaglandin e receptor 2 (subtype ep2), 53kda, MDM2 - mdm2 oncogene, e3 ubiquitin protein ligase, GRB10 - growth factor receptor-bound protein 10, JAG1 - jagged 1, NLRP3 - nlr family, pyrin domain containing 3, KLF9 - kruppel-like fac…
GO:0006952	defense response	2.38e-06	0.0012	2.76	11696	946	112	25	[DDIT4 - dna-damage-inducible transcript 4, FOSL1 - fos-like antigen 1, FN1 - fibronectin 1, EREG - epiregulin, APOA2 - apolipoprotein a-ii, HMGB2 - high mobility group box 2, ADAM17 - adam metallopeptidase domain 17, MDM2 - mdm2 oncogene, e3 ubiquitin protein ligase, NLRP3 - nlr family, pyrin domain containing 3, LTF - lactotransferrin, CTNNB1 - catenin (cadherin-associated protein), beta 1, 88k…
GO:0032879	regulation of localization	2.48e-06	0.0012	2.34	11696	1429	112	32	[SYN1 - synapsin i, IL18R1 - interleukin 18 receptor 1, ALOX15B - arachidonate 15-lipoxygenase, type b, FN1 - fibronectin 1, APOA2 - apolipoprotein a-ii, ADAM17 - adam metallopeptidase domain 17, ACVR1B - activin a receptor, type ib, SDC4 - syndecan 4, MDM2 - mdm2 oncogene, e3 ubiquitin protein ligase, RGCC - regulator of cell cycle, GRB10 - growth factor receptor-bound protein 10, JAG1 - jagged …
GO:0044767	single-organism developmental process	3.06e-06	0.00142	1.89	11696	2547	112	46	[IL18R1 - interleukin 18 receptor 1, ALOX15B - arachidonate 15-lipoxygenase, type b, DDIT4 - dna-damage-inducible transcript 4, ADAMTS2 - adam metallopeptidase with thrombospondin type 1 motif, 2, FOSL1 - fos-like antigen 1, FN1 - fibronectin 1, EREG - epiregulin, APOA2 - apolipoprotein a-ii, HTRA1 - htra serine peptidase 1, HMGB2 - high mobility group box 2, ADAM17 - adam metallopeptidase domain…
GO:0009719	response to endogenous stimulus	3.21e-06	0.00144	3.34	11696	594	112	19	[FOSL1 - fos-like antigen 1, MAPK7 - mitogen-activated protein kinase 7, EREG - epiregulin, APOA2 - apolipoprotein a-ii, CDKN1A - cyclin-dependent kinase inhibitor 1a (p21, cip1), HMGB2 - high mobility group box 2, ADAM17 - adam metallopeptidase domain 17, ASPH - aspartate beta-hydroxylase, PTGER2 - prostaglandin e receptor 2 (subtype ep2), 53kda, MDM2 - mdm2 oncogene, e3 ubiquitin protein ligase…
GO:0051918	negative regulation of fibrinolysis	3.4e-06	0.00147	78.32	11696	4	112	3	[THBS1 - thrombospondin 1, THBD - thrombomodulin, SERPINE1 - serpin peptidase inhibitor, clade e (nexin, plasminogen activator inhibitor type 1), member 1]
GO:0010557	positive regulation of macromolecule biosynthetic process	3.96e-06	0.00165	2.55	11696	1107	112	27	[FOSL1 - fos-like antigen 1, EREG - epiregulin, APOA2 - apolipoprotein a-ii, HMGB2 - high mobility group box 2, ACVR1B - activin a receptor, type ib, RGCC - regulator of cell cycle, JAG1 - jagged 1, NLRP3 - nlr family, pyrin domain containing 3, ATF3 - activating transcription factor 3, CEBPD - ccaat/enhancer binding protein (c/ebp), delta, MAFB - v-maf avian musculoaponeurotic fibrosarcoma oncog…
GO:0032502	developmental process	4.44e-06	0.00179	1.82	11696	2752	112	48	[IL18R1 - interleukin 18 receptor 1, ALOX15B - arachidonate 15-lipoxygenase, type b, DDIT4 - dna-damage-inducible transcript 4, ADAMTS2 - adam metallopeptidase with thrombospondin type 1 motif, 2, FOSL1 - fos-like antigen 1, FN1 - fibronectin 1, EREG - epiregulin, APOA2 - apolipoprotein a-ii, HTRA1 - htra serine peptidase 1, HMGB2 - high mobility group box 2, ADAM17 - adam metallopeptidase domain…
GO:0044699	single-organism process	4.72e-06	0.00184	1.31	11696	7313	112	92	[TEX2 - testis expressed 2, SYN1 - synapsin i, GFOD1 - glucose-fructose oxidoreductase domain containing 1, OLAH - oleoyl-acp hydrolase, IL18R1 - interleukin 18 receptor 1, WIPI1 - wd repeat domain, phosphoinositide interacting 1, FN1 - fibronectin 1, APOA2 - apolipoprotein a-ii, HTRA1 - htra serine peptidase 1, HMGB2 - high mobility group box 2, TLE1 - transducin-like enhancer of split 1 (e(sp1)…
GO:0002683	negative regulation of immune system process	4.84e-06	0.00183	4.99	11696	251	112	12	[ID2 - inhibitor of dna binding 2, dominant negative helix-loop-helix protein, VSIG4 - v-set and immunoglobulin domain containing 4, IL10 - interleukin 10, THBS1 - thrombospondin 1, APOA2 - apolipoprotein a-ii, HTRA1 - htra serine peptidase 1, MERTK - c-mer proto-oncogene tyrosine kinase, MAFB - v-maf avian musculoaponeurotic fibrosarcoma oncogene homolog b, LTF - lactotransferrin, OLFM4 - olfact…
GO:0032496	response to lipopolysaccharide	5.1e-06	0.00187	6.14	11696	170	112	10	[IL10 - interleukin 10, CCRN4L - ccr4 carbon catabolite repression 4-like (s. cerevisiae), NLRP3 - nlr family, pyrin domain containing 3, THBD - thrombomodulin, SERPINE1 - serpin peptidase inhibitor, clade e (nexin, plasminogen activator inhibitor type 1), member 1, HMGB2 - high mobility group box 2, ADAM17 - adam metallopeptidase domain 17, CCL20 - chemokine (c-c motif) ligand 20, PTGER2 - prost…
GO:0006955	immune response	5.82e-06	0.00207	2.78	11696	864	112	23	[IL18R1 - interleukin 18 receptor 1, MAPK7 - mitogen-activated protein kinase 7, EREG - epiregulin, TRIM11 - tripartite motif containing 11, CCL4 - chemokine (c-c motif) ligand 4, HMGB2 - high mobility group box 2, CDKN1A - cyclin-dependent kinase inhibitor 1a (p21, cip1), ADAM17 - adam metallopeptidase domain 17, MDM2 - mdm2 oncogene, e3 ubiquitin protein ligase, RGCC - regulator of cell cycle, …
GO:2000026	regulation of multicellular organismal development	6.29e-06	0.00217	2.77	11696	868	112	23	[ID2 - inhibitor of dna binding 2, dominant negative helix-loop-helix protein, ALOX15B - arachidonate 15-lipoxygenase, type b, MAPK7 - mitogen-activated protein kinase 7, FN1 - fibronectin 1, VIM - vimentin, TRIM11 - tripartite motif containing 11, HMGB2 - high mobility group box 2, H2AFY - h2a histone family, member y, ACVR1B - activin a receptor, type ib, PER2 - period circadian clock 2, RGCC -…
GO:0043207	response to external biotic stimulus	6.82e-06	0.00229	3.66	11696	457	112	16	[DDIT4 - dna-damage-inducible transcript 4, FOSL1 - fos-like antigen 1, CCL4 - chemokine (c-c motif) ligand 4, TRIM11 - tripartite motif containing 11, HMGB2 - high mobility group box 2, ADAM17 - adam metallopeptidase domain 17, PTGER2 - prostaglandin e receptor 2 (subtype ep2), 53kda, IL10 - interleukin 10, CCRN4L - ccr4 carbon catabolite repression 4-like (s. cerevisiae), NLRP3 - nlr family, py…
GO:0051049	regulation of transport	7.17e-06	0.00234	2.53	11696	1074	112	26	[SYN1 - synapsin i, IL18R1 - interleukin 18 receptor 1, ALOX15B - arachidonate 15-lipoxygenase, type b, FN1 - fibronectin 1, APOA2 - apolipoprotein a-ii, SDC4 - syndecan 4, MDM2 - mdm2 oncogene, e3 ubiquitin protein ligase, GRB10 - growth factor receptor-bound protein 10, RGCC - regulator of cell cycle, NLRP3 - nlr family, pyrin domain containing 3, MERTK - c-mer proto-oncogene tyrosine kinase, C…
GO:0050710	negative regulation of cytokine secretion	7.28e-06	0.00232	18	11696	29	112	5	[RGCC - regulator of cell cycle, IL10 - interleukin 10, NLRP3 - nlr family, pyrin domain containing 3, FN1 - fibronectin 1, APOA2 - apolipoprotein a-ii]
GO:0044763	single-organism cellular process	7.67e-06	0.00238	1.38	11696	6300	112	83	[TEX2 - testis expressed 2, SYN1 - synapsin i, OLAH - oleoyl-acp hydrolase, IL18R1 - interleukin 18 receptor 1, WIPI1 - wd repeat domain, phosphoinositide interacting 1, FN1 - fibronectin 1, APOA2 - apolipoprotein a-ii, HMGB2 - high mobility group box 2, SDC4 - syndecan 4, JAG1 - jagged 1, FLNB - filamin b, beta, PNP - purine nucleoside phosphorylase, MKI67 - antigen identified by monoclonal anti…
GO:0044707	single-multicellular organism process	7.89e-06	0.00238	2.11	11696	1736	112	35	[ADAMTS2 - adam metallopeptidase with thrombospondin type 1 motif, 2, FOSL1 - fos-like antigen 1, FN1 - fibronectin 1, APOA2 - apolipoprotein a-ii, ADAM17 - adam metallopeptidase domain 17, TLE1 - transducin-like enhancer of split 1 (e(sp1) homolog, drosophila), ACVR1B - activin a receptor, type ib, RGCC - regulator of cell cycle, JAG1 - jagged 1, NLRP3 - nlr family, pyrin domain containing 3, AG…
GO:0051917	regulation of fibrinolysis	8.43e-06	0.00249	62.66	11696	5	112	3	[THBS1 - thrombospondin 1, THBD - thrombomodulin, SERPINE1 - serpin peptidase inhibitor, clade e (nexin, plasminogen activator inhibitor type 1), member 1]
GO:0008284	positive regulation of cell proliferation	8.72e-06	0.00251	3.59	11696	466	112	16	[ID2 - inhibitor of dna binding 2, dominant negative helix-loop-helix protein, FOSL1 - fos-like antigen 1, FN1 - fibronectin 1, EREG - epiregulin, HTRA1 - htra serine peptidase 1, SOX4 - sry (sex determining region y)-box 4, CDKN1A - cyclin-dependent kinase inhibitor 1a (p21, cip1), HMGB2 - high mobility group box 2, ADAM17 - adam metallopeptidase domain 17, MDM2 - mdm2 oncogene, e3 ubiquitin pro…
GO:0002237	response to molecule of bacterial origin	8.89e-06	0.0025	5.77	11696	181	112	10	[IL10 - interleukin 10, CCRN4L - ccr4 carbon catabolite repression 4-like (s. cerevisiae), NLRP3 - nlr family, pyrin domain containing 3, THBD - thrombomodulin, SERPINE1 - serpin peptidase inhibitor, clade e (nexin, plasminogen activator inhibitor type 1), member 1, HMGB2 - high mobility group box 2, ADAM17 - adam metallopeptidase domain 17, CCL20 - chemokine (c-c motif) ligand 20, PTGER2 - prost…
GO:0031328	positive regulation of cellular biosynthetic process	9.04e-06	0.00248	2.44	11696	1157	112	27	[FOSL1 - fos-like antigen 1, EREG - epiregulin, APOA2 - apolipoprotein a-ii, HMGB2 - high mobility group box 2, ACVR1B - activin a receptor, type ib, RGCC - regulator of cell cycle, JAG1 - jagged 1, NLRP3 - nlr family, pyrin domain containing 3, ATF3 - activating transcription factor 3, CEBPD - ccaat/enhancer binding protein (c/ebp), delta, MAFB - v-maf avian musculoaponeurotic fibrosarcoma oncog…
GO:0006954	inflammatory response	9.1e-06	0.00244	4.69	11696	267	112	12	[C3 - complement component 3, IL10 - interleukin 10, OLR1 - oxidized low density lipoprotein (lectin-like) receptor 1, NLRP3 - nlr family, pyrin domain containing 3, FN1 - fibronectin 1, THBS1 - thrombospondin 1, APOA2 - apolipoprotein a-ii, CCL4 - chemokine (c-c motif) ligand 4, HMGB2 - high mobility group box 2, CCL20 - chemokine (c-c motif) ligand 20, ELANE - elastase, neutrophil expressed, TP…
GO:0010646	regulation of cell communication	9.83e-06	0.00258	2.05	11696	1831	112	36	[SYN1 - synapsin i, IL18R1 - interleukin 18 receptor 1, DDIT4 - dna-damage-inducible transcript 4, ALOX15B - arachidonate 15-lipoxygenase, type b, TSPAN14 - tetraspanin 14, FN1 - fibronectin 1, EREG - epiregulin, HTRA1 - htra serine peptidase 1, HMGB2 - high mobility group box 2, ADAM17 - adam metallopeptidase domain 17, TLE1 - transducin-like enhancer of split 1 (e(sp1) homolog, drosophila), MDM…
GO:0008285	negative regulation of cell proliferation	9.85e-06	0.00253	3.76	11696	417	112	15	[ID2 - inhibitor of dna binding 2, dominant negative helix-loop-helix protein, ALOX15B - arachidonate 15-lipoxygenase, type b, FOSL1 - fos-like antigen 1, EREG - epiregulin, SOX4 - sry (sex determining region y)-box 4, CDKN1A - cyclin-dependent kinase inhibitor 1a (p21, cip1), ASPH - aspartate beta-hydroxylase, PER2 - period circadian clock 2, RGCC - regulator of cell cycle, VSIG4 - v-set and imm…
