# Supplementary material for: Bevacizumab specifically decreases elevated levels of circulating KIT+CD11b+ cells and IL-10 in metastatic breast cancer patients
Source: Oncotarget. 2016 Jan 31;7(10):11137–50. doi: 10.18632/oncotarget.7097 (PMC4905463; doi:10.18632/oncotarget.7097)
Supplement: Supplementary file 4 [file oncotarget-07-11137-s004.xlsx]

## Sheet: Go Process Down
GO PROCESS DOWN-REGULATED
GO Term	Description	P-value	FDR q-value	Enrichment	N	B	n	b	Genes
GO:0002376	immune system process	7.47e-15	9.03e-11	3.36	11696	1351	121	47	[IGHM - immunoglobulin heavy constant mu, CCR7 - chemokine (c-c motif) receptor 7, IGJ - immunoglobulin j polypeptide, linker protein for immunoglobulin alpha and mu polypeptides, PLEKHA1 - pleckstrin homology domain containing, family a (phosphoinositide binding specific) member 1, BCL11B - b-cell cll/lymphoma 11b (zinc finger protein), CIITA - class ii, major histocompatibility complex, transac…
GO:0046649	lymphocyte activation	9.64e-11	5.83e-07	6.9	11696	252	121	18	[RORA - rar-related orphan receptor a, BCL11B - b-cell cll/lymphoma 11b (zinc finger protein), LCK - lymphocyte-specific protein tyrosine kinase, SLAMF7 - slam family member 7, BLNK - b-cell linker, CD40 - cd40 molecule, tnf receptor superfamily member 5, CD8A - cd8a molecule, DPP4 - dipeptidyl-peptidase 4, IKZF3 - ikaros family zinc finger 3 (aiolos), BCL2 - b-cell cll/lymphoma 2, MS4A1 - membra…
GO:0045321	leukocyte activation	3.07e-10	1.24e-06	6	11696	306	121	19	[RORA - rar-related orphan receptor a, BCL11B - b-cell cll/lymphoma 11b (zinc finger protein), LCK - lymphocyte-specific protein tyrosine kinase, SLAMF7 - slam family member 7, BLNK - b-cell linker, CD40 - cd40 molecule, tnf receptor superfamily member 5, CD8A - cd8a molecule, DPP4 - dipeptidyl-peptidase 4, IKZF3 - ikaros family zinc finger 3 (aiolos), BCL2 - b-cell cll/lymphoma 2, MS4A1 - membra…
GO:0006955	immune response	5.28e-10	1.6e-06	3.47	11696	864	121	31	[IGHM - immunoglobulin heavy constant mu, CCR7 - chemokine (c-c motif) receptor 7, IGJ - immunoglobulin j polypeptide, linker protein for immunoglobulin alpha and mu polypeptides, CIITA - class ii, major histocompatibility complex, transactivator, PRF1 - perforin 1 (pore forming protein), KLRG1 - killer cell lectin-like receptor subfamily g, member 1, TRAT1 - t cell receptor associated transmembr…
GO:0002694	regulation of leukocyte activation	4.33e-09	1.05e-05	5.45	11696	319	121	18	[CCR7 - chemokine (c-c motif) receptor 7, RORA - rar-related orphan receptor a, TRAC - t cell receptor alpha constant, LCK - lymphocyte-specific protein tyrosine kinase, HLA-DMB - major histocompatibility complex, class ii, dm beta, CD40 - cd40 molecule, tnf receptor superfamily member 5, HLA-DOA - major histocompatibility complex, class ii, do alpha, DPP4 - dipeptidyl-peptidase 4, IKZF3 - ikaros…
GO:0050865	regulation of cell activation	9.34e-09	1.88e-05	5.19	11696	335	121	18	[CCR7 - chemokine (c-c motif) receptor 7, RORA - rar-related orphan receptor a, TRAC - t cell receptor alpha constant, LCK - lymphocyte-specific protein tyrosine kinase, HLA-DMB - major histocompatibility complex, class ii, dm beta, CD40 - cd40 molecule, tnf receptor superfamily member 5, HLA-DOA - major histocompatibility complex, class ii, do alpha, DPP4 - dipeptidyl-peptidase 4, IKZF3 - ikaros…
GO:0070489	T cell aggregation	1.15e-08	1.98e-05	7.76	11696	162	121	13	[RORA - rar-related orphan receptor a, BCL11B - b-cell cll/lymphoma 11b (zinc finger protein), LCK - lymphocyte-specific protein tyrosine kinase, CD8A - cd8a molecule, DPP4 - dipeptidyl-peptidase 4, BCL2 - b-cell cll/lymphoma 2, EOMES - eomesodermin, LEF1 - lymphoid enhancer-binding factor 1, CD3G - cd3g molecule, gamma (cd3-tcr complex), CD2 - cd2 molecule, ZAP70 - zeta-chain (tcr) associated pr…
GO:0042110	T cell activation	1.15e-08	1.74e-05	7.76	11696	162	121	13	[RORA - rar-related orphan receptor a, BCL11B - b-cell cll/lymphoma 11b (zinc finger protein), LCK - lymphocyte-specific protein tyrosine kinase, CD8A - cd8a molecule, DPP4 - dipeptidyl-peptidase 4, BCL2 - b-cell cll/lymphoma 2, EOMES - eomesodermin, LEF1 - lymphoid enhancer-binding factor 1, CD3G - cd3g molecule, gamma (cd3-tcr complex), CD2 - cd2 molecule, ZAP70 - zeta-chain (tcr) associated pr…
GO:0071593	lymphocyte aggregation	1.33e-08	1.79e-05	7.66	11696	164	121	13	[RORA - rar-related orphan receptor a, BCL11B - b-cell cll/lymphoma 11b (zinc finger protein), LCK - lymphocyte-specific protein tyrosine kinase, CD8A - cd8a molecule, DPP4 - dipeptidyl-peptidase 4, BCL2 - b-cell cll/lymphoma 2, EOMES - eomesodermin, LEF1 - lymphoid enhancer-binding factor 1, CD3G - cd3g molecule, gamma (cd3-tcr complex), CD2 - cd2 molecule, ZAP70 - zeta-chain (tcr) associated pr…
GO:0030217	T cell differentiation	1.57e-08	1.9e-05	11.37	11696	85	121	10	[CD8A - cd8a molecule, RORA - rar-related orphan receptor a, BCL2 - b-cell cll/lymphoma 2, BCL11B - b-cell cll/lymphoma 11b (zinc finger protein), LEF1 - lymphoid enhancer-binding factor 1, EOMES - eomesodermin, LCK - lymphocyte-specific protein tyrosine kinase, ZAP70 - zeta-chain (tcr) associated protein kinase 70kda, CD3D - cd3d molecule, delta (cd3-tcr complex), IL7R - interleukin 7 receptor]
GO:0002682	regulation of immune system process	1.61e-08	1.77e-05	2.93	11696	1054	121	32	[CCR7 - chemokine (c-c motif) receptor 7, PLEKHA1 - pleckstrin homology domain containing, family a (phosphoinositide binding specific) member 1, KLRG1 - killer cell lectin-like receptor subfamily g, member 1, TRAT1 - t cell receptor associated transmembrane adaptor 1, IGKV3-20 - immunoglobulin kappa variable 3-20, CXCL9 - chemokine (c-x-c motif) ligand 9, CD8A - cd8a molecule, DPP4 - dipeptidyl-…
GO:0070486	leukocyte aggregation	1.91e-08	1.93e-05	7.44	11696	169	121	13	[RORA - rar-related orphan receptor a, BCL11B - b-cell cll/lymphoma 11b (zinc finger protein), LCK - lymphocyte-specific protein tyrosine kinase, CD8A - cd8a molecule, DPP4 - dipeptidyl-peptidase 4, BCL2 - b-cell cll/lymphoma 2, EOMES - eomesodermin, LEF1 - lymphoid enhancer-binding factor 1, CD3G - cd3g molecule, gamma (cd3-tcr complex), CD2 - cd2 molecule, ZAP70 - zeta-chain (tcr) associated pr…
GO:0051249	regulation of lymphocyte activation	2.57e-08	2.39e-05	5.56	11696	278	121	16	[CCR7 - chemokine (c-c motif) receptor 7, TRAC - t cell receptor alpha constant, LCK - lymphocyte-specific protein tyrosine kinase, HLA-DMB - major histocompatibility complex, class ii, dm beta, CD40 - cd40 molecule, tnf receptor superfamily member 5, HLA-DOA - major histocompatibility complex, class ii, do alpha, DPP4 - dipeptidyl-peptidase 4, IKZF3 - ikaros family zinc finger 3 (aiolos), BCL2 -…
GO:0002696	positive regulation of leukocyte activation	3.27e-08	2.83e-05	6.44	11696	210	121	14	[CCR7 - chemokine (c-c motif) receptor 7, TRAC - t cell receptor alpha constant, LCK - lymphocyte-specific protein tyrosine kinase, HLA-DMB - major histocompatibility complex, class ii, dm beta, CD40 - cd40 molecule, tnf receptor superfamily member 5, DPP4 - dipeptidyl-peptidase 4, BCL2 - b-cell cll/lymphoma 2, FCER1A - fc fragment of ige, high affinity i, receptor for; alpha polypeptide, CD3G - …
GO:0050867	positive regulation of cell activation	4.95e-08	3.99e-05	6.24	11696	217	121	14	[CCR7 - chemokine (c-c motif) receptor 7, TRAC - t cell receptor alpha constant, LCK - lymphocyte-specific protein tyrosine kinase, HLA-DMB - major histocompatibility complex, class ii, dm beta, CD40 - cd40 molecule, tnf receptor superfamily member 5, DPP4 - dipeptidyl-peptidase 4, BCL2 - b-cell cll/lymphoma 2, FCER1A - fc fragment of ige, high affinity i, receptor for; alpha polypeptide, CD3G - …
GO:0001775	cell activation	5.93e-08	4.48e-05	4.14	11696	467	121	20	[RORA - rar-related orphan receptor a, BCL11B - b-cell cll/lymphoma 11b (zinc finger protein), LCK - lymphocyte-specific protein tyrosine kinase, SLAMF7 - slam family member 7, CXCL10 - chemokine (c-x-c motif) ligand 10, CD40 - cd40 molecule, tnf receptor superfamily member 5, BLNK - b-cell linker, CD8A - cd8a molecule, DPP4 - dipeptidyl-peptidase 4, IKZF3 - ikaros family zinc finger 3 (aiolos), …
GO:0007159	leukocyte cell-cell adhesion	8.2e-08	5.83e-05	6.58	11696	191	121	13	[RORA - rar-related orphan receptor a, BCL11B - b-cell cll/lymphoma 11b (zinc finger protein), LCK - lymphocyte-specific protein tyrosine kinase, CD8A - cd8a molecule, DPP4 - dipeptidyl-peptidase 4, BCL2 - b-cell cll/lymphoma 2, EOMES - eomesodermin, LEF1 - lymphoid enhancer-binding factor 1, CD3G - cd3g molecule, gamma (cd3-tcr complex), CD2 - cd2 molecule, ZAP70 - zeta-chain (tcr) associated pr…
GO:0007166	cell surface receptor signaling pathway	1.22e-07	8.18e-05	2.32	11696	1669	121	40	[P2RY10 - purinergic receptor p2y, g-protein coupled, 10, CCR7 - chemokine (c-c motif) receptor 7, PLEKHA1 - pleckstrin homology domain containing, family a (phosphoinositide binding specific) member 1, EEF2K - eukaryotic elongation factor-2 kinase, CIITA - class ii, major histocompatibility complex, transactivator, IL12RB2 - interleukin 12 receptor, beta 2, KLRG1 - killer cell lectin-like recept…
GO:0030098	lymphocyte differentiation	1.5e-07	9.57e-05	7.82	11696	136	121	11	[CD8A - cd8a molecule, RORA - rar-related orphan receptor a, BCL2 - b-cell cll/lymphoma 2, BCL11B - b-cell cll/lymphoma 11b (zinc finger protein), LEF1 - lymphoid enhancer-binding factor 1, EOMES - eomesodermin, LCK - lymphocyte-specific protein tyrosine kinase, ZAP70 - zeta-chain (tcr) associated protein kinase 70kda, CD3D - cd3d molecule, delta (cd3-tcr complex), IL7R - interleukin 7 receptor, …
GO:0006968	cellular defense response	1.79e-07	0.000108	16.5	11696	41	121	7	[CD160 - cd160 molecule, CX3CR1 - chemokine (c-x3-c motif) receptor 1, PRF1 - perforin 1 (pore forming protein), KLRG1 - killer cell lectin-like receptor subfamily g, member 1, CXCL9 - chemokine (c-x-c motif) ligand 9, TRAT1 - t cell receptor associated transmembrane adaptor 1, CCR3 - chemokine (c-c motif) receptor 3]
GO:0034109	homotypic cell-cell adhesion	2.1e-07	0.000121	6.07	11696	207	121	13	[RORA - rar-related orphan receptor a, BCL11B - b-cell cll/lymphoma 11b (zinc finger protein), LCK - lymphocyte-specific protein tyrosine kinase, CD8A - cd8a molecule, DPP4 - dipeptidyl-peptidase 4, BCL2 - b-cell cll/lymphoma 2, EOMES - eomesodermin, LEF1 - lymphoid enhancer-binding factor 1, CD3G - cd3g molecule, gamma (cd3-tcr complex), CD2 - cd2 molecule, ZAP70 - zeta-chain (tcr) associated pr…
GO:0002684	positive regulation of immune system process	4.25e-07	0.000233	3.26	11696	683	121	23	[AQP3 - aquaporin 3 (gill blood group), CCR7 - chemokine (c-c motif) receptor 7, PLEKHA1 - pleckstrin homology domain containing, family a (phosphoinositide binding specific) member 1, TRAC - t cell receptor alpha constant, LCK - lymphocyte-specific protein tyrosine kinase, CXCL10 - chemokine (c-x-c motif) ligand 10, TRAT1 - t cell receptor associated transmembrane adaptor 1, CXCL9 - chemokine (c…
GO:0051251	positive regulation of lymphocyte activation	7.05e-07	0.000371	6.01	11696	193	121	12	[DPP4 - dipeptidyl-peptidase 4, CCR7 - chemokine (c-c motif) receptor 7, BCL2 - b-cell cll/lymphoma 2, TRAC - t cell receptor alpha constant, CD3G - cd3g molecule, gamma (cd3-tcr complex), LCK - lymphocyte-specific protein tyrosine kinase, ZAP70 - zeta-chain (tcr) associated protein kinase 70kda, IL7R - interleukin 7 receptor, CD3D - cd3d molecule, delta (cd3-tcr complex), CD5 - cd5 molecule, HLA…
GO:0002521	leukocyte differentiation	7.87e-07	0.000396	5.95	11696	195	121	12	[CD8A - cd8a molecule, CCR7 - chemokine (c-c motif) receptor 7, RORA - rar-related orphan receptor a, BCL2 - b-cell cll/lymphoma 2, BCL11B - b-cell cll/lymphoma 11b (zinc finger protein), LEF1 - lymphoid enhancer-binding factor 1, EOMES - eomesodermin, LCK - lymphocyte-specific protein tyrosine kinase, ZAP70 - zeta-chain (tcr) associated protein kinase 70kda, IL7R - interleukin 7 receptor, CD3D -…
GO:0006952	defense response	9.55e-07	0.000462	2.76	11696	946	121	27	[IGHM - immunoglobulin heavy constant mu, CCR7 - chemokine (c-c motif) receptor 7, IGJ - immunoglobulin j polypeptide, linker protein for immunoglobulin alpha and mu polypeptides, PRF1 - perforin 1 (pore forming protein), KLRG1 - killer cell lectin-like receptor subfamily g, member 1, CXCL9 - chemokine (c-x-c motif) ligand 9, IGKV3-20 - immunoglobulin kappa variable 3-20, TRAT1 - t cell receptor …
GO:0030155	regulation of cell adhesion	1.05e-06	0.00049	4	11696	411	121	17	[CCR7 - chemokine (c-c motif) receptor 7, TRAC - t cell receptor alpha constant, LCK - lymphocyte-specific protein tyrosine kinase, HLA-DMB - major histocompatibility complex, class ii, dm beta, GBP1 - guanylate binding protein 1, interferon-inducible, HLA-DOA - major histocompatibility complex, class ii, do alpha, DPP4 - dipeptidyl-peptidase 4, BCL2 - b-cell cll/lymphoma 2, S1PR1 - sphingosine-1…
GO:0007165	signal transduction	1.14e-06	0.00051	1.81	11696	2882	121	54	[P2RY10 - purinergic receptor p2y, g-protein coupled, 10, PLEKHA1 - pleckstrin homology domain containing, family a (phosphoinositide binding specific) member 1, CIITA - class ii, major histocompatibility complex, transactivator, IL12RB2 - interleukin 12 receptor, beta 2, TRAT1 - t cell receptor associated transmembrane adaptor 1, IGKV3-20 - immunoglobulin kappa variable 3-20, CXCL9 - chemokine (…
GO:0051239	regulation of multicellular organismal process	1.38e-06	0.000595	2.33	11696	1411	121	34	[CCR7 - chemokine (c-c motif) receptor 7, BCL11B - b-cell cll/lymphoma 11b (zinc finger protein), CIITA - class ii, major histocompatibility complex, transactivator, PASK - pas domain containing serine/threonine kinase, IL12RB2 - interleukin 12 receptor, beta 2, PTCH1 - patched 1, CAMK2D - calcium/calmodulin-dependent protein kinase ii delta, CCR3 - chemokine (c-c motif) receptor 3, IKZF3 - ikaro…
GO:0042100	B cell proliferation	1.49e-06	0.000623	24.17	11696	20	121	5	[BCL2 - b-cell cll/lymphoma 2, MS4A1 - membrane-spanning 4-domains, subfamily a, member 1, LEF1 - lymphoid enhancer-binding factor 1, IL7R - interleukin 7 receptor, CD40 - cd40 molecule, tnf receptor superfamily member 5]
GO:0002252	immune effector process	1.81e-06	0.00073	4.33	11696	335	121	15	[RORA - rar-related orphan receptor a, PRF1 - perforin 1 (pore forming protein), SLAMF7 - slam family member 7, IGKV3-20 - immunoglobulin kappa variable 3-20, CXCL9 - chemokine (c-x-c motif) ligand 9, CXCL10 - chemokine (c-x-c motif) ligand 10, CD40 - cd40 molecule, tnf receptor superfamily member 5, GBP1 - guanylate binding protein 1, interferon-inducible, CD8A - cd8a molecule, IRF3 - interferon…
GO:0072676	lymphocyte migration	3.96e-06	0.00154	20.14	11696	24	121	5	[CCR7 - chemokine (c-c motif) receptor 7, S1PR1 - sphingosine-1-phosphate receptor 1, ZAP70 - zeta-chain (tcr) associated protein kinase 70kda, CXCL9 - chemokine (c-x-c motif) ligand 9, CXCL10 - chemokine (c-x-c motif) ligand 10]
GO:1902533	positive regulation of intracellular signal transduction	4.43e-06	0.00168	3.28	11696	560	121	19	[CCR7 - chemokine (c-c motif) receptor 7, LCK - lymphocyte-specific protein tyrosine kinase, CXCL10 - chemokine (c-x-c motif) ligand 10, CXCL9 - chemokine (c-x-c motif) ligand 9, TRAT1 - t cell receptor associated transmembrane adaptor 1, AKAP12 - a kinase (prka) anchor protein 12, CD40 - cd40 molecule, tnf receptor superfamily member 5, CAMK2D - calcium/calmodulin-dependent protein kinase ii del…
GO:0098542	defense response to other organism	4.64e-06	0.0017	5.02	11696	231	121	12	[IGHM - immunoglobulin heavy constant mu, CD8A - cd8a molecule, IRF3 - interferon regulatory factor 3, IGJ - immunoglobulin j polypeptide, linker protein for immunoglobulin alpha and mu polypeptides, CD160 - cd160 molecule, BCL2 - b-cell cll/lymphoma 2, PRF1 - perforin 1 (pore forming protein), CXCL10 - chemokine (c-x-c motif) ligand 10, CXCL9 - chemokine (c-x-c motif) ligand 9, IGKV3-20 - immuno…
GO:0022409	positive regulation of cell-cell adhesion	7.42e-06	0.00264	5.89	11696	164	121	10	[DPP4 - dipeptidyl-peptidase 4, TRAC - t cell receptor alpha constant, LEF1 - lymphoid enhancer-binding factor 1, CD3G - cd3g molecule, gamma (cd3-tcr complex), LCK - lymphocyte-specific protein tyrosine kinase, ZAP70 - zeta-chain (tcr) associated protein kinase 70kda, CD3D - cd3d molecule, delta (cd3-tcr complex), IL7R - interleukin 7 receptor, CD5 - cd5 molecule, HLA-DMB - major histocompatibil…
GO:0042113	B cell activation	7.52e-06	0.0026	7.89	11696	98	121	8	[IKZF3 - ikaros family zinc finger 3 (aiolos), BCL2 - b-cell cll/lymphoma 2, MS4A1 - membrane-spanning 4-domains, subfamily a, member 1, LEF1 - lymphoid enhancer-binding factor 1, ZAP70 - zeta-chain (tcr) associated protein kinase 70kda, IL7R - interleukin 7 receptor, CD40 - cd40 molecule, tnf receptor superfamily member 5, BLNK - b-cell linker]
GO:0045595	regulation of cell differentiation	7.62e-06	0.00256	2.67	11696	869	121	24	[AQP3 - aquaporin 3 (gill blood group), RORA - rar-related orphan receptor a, BCL11B - b-cell cll/lymphoma 11b (zinc finger protein), LCK - lymphocyte-specific protein tyrosine kinase, CXCL9 - chemokine (c-x-c motif) ligand 9, CXCL10 - chemokine (c-x-c motif) ligand 10, PTCH1 - patched 1, GBP1 - guanylate binding protein 1, interferon-inducible, HLA-DOA - major histocompatibility complex, class i…
GO:0045785	positive regulation of cell adhesion	8.83e-06	0.00289	4.72	11696	246	121	12	[DPP4 - dipeptidyl-peptidase 4, CCR7 - chemokine (c-c motif) receptor 7, TRAC - t cell receptor alpha constant, SPOCK2 - sparc/osteonectin, cwcv and kazal-like domains proteoglycan (testican) 2, LEF1 - lymphoid enhancer-binding factor 1, CD3G - cd3g molecule, gamma (cd3-tcr complex), LCK - lymphocyte-specific protein tyrosine kinase, ZAP70 - zeta-chain (tcr) associated protein kinase 70kda, IL7R …
GO:0016337	single organismal cell-cell adhesion	9.5e-06	0.00302	4.32	11696	291	121	13	[RORA - rar-related orphan receptor a, BCL11B - b-cell cll/lymphoma 11b (zinc finger protein), LCK - lymphocyte-specific protein tyrosine kinase, CD8A - cd8a molecule, DPP4 - dipeptidyl-peptidase 4, BCL2 - b-cell cll/lymphoma 2, EOMES - eomesodermin, LEF1 - lymphoid enhancer-binding factor 1, CD3G - cd3g molecule, gamma (cd3-tcr complex), CD2 - cd2 molecule, ZAP70 - zeta-chain (tcr) associated pr…
GO:0050863	regulation of T cell activation	9.98e-06	0.00309	5.11	11696	208	121	11	[DPP4 - dipeptidyl-peptidase 4, TRAC - t cell receptor alpha constant, CD3G - cd3g molecule, gamma (cd3-tcr complex), LCK - lymphocyte-specific protein tyrosine kinase, ZAP70 - zeta-chain (tcr) associated protein kinase 70kda, CD2 - cd2 molecule, IL7R - interleukin 7 receptor, CD3D - cd3d molecule, delta (cd3-tcr complex), CD5 - cd5 molecule, HLA-DMB - major histocompatibility complex, class ii, …
